# Supplementary material for: Decrease in Soil Functionalities and Herbs’ Diversity, but Not That of Arbuscular Mycorrhizal Fungi, Linked to Short Fire Interval in Semi-Arid Oak Forest Ecosystem, West Iran
Source: Plants (Basel). 2023 Mar 1;12(5):1112. doi: 10.3390/plants12051112 (PMC10005139; doi:10.3390/plants12051112)
Supplement: Supplementary file 1 [file plants-12-01112-s001.zip]

Archive with 1 entries (1 files):
- plants-2226202-supplementary.pdf
